# Supplementary material for: Maternal congenital heart disease and risk of child developmental vulnerability in early school age: A population-based cohort study
Source: PLoS Med. 2026 Jul 2;23(7):e1004890. doi: 10.1371/journal.pmed.1004890 (PMC13327283; doi:10.1371/journal.pmed.1004890)
Supplement: S1 Code — (DO) [file pmed.1004890.s002.do]

************************************************************
* File: S2_Code.do
* Study: Maternal CHD and child developmental vulnerability
* Author: Muhammad Zakir Hossin
* Software: Stata (version 16.0)
*
* Description:
* This script reproduces the main analyses, including:
* 1. Descriptive statistics (Table 1)
* 2. Regression analyses
* 3. Mediation analysis
* 4. Interaction analyses
*
* Data source:
* Population Data BC (data not publicly available)
*********************************************************

clear all
set more off

*******************************************************
* NOTES ON DATA ACCESS AND REPRODUCIBILITY
*******************************************************
* The dataset used in this study is not publicly available due to privacy restrictions.
* Researchers may request access through Population Data BC.
* File paths and output locations may need to be adapted by users.
* Variable names reflect those in the original analytic dataset and require modification if applied to other datasets.

*******************************************************
* SECTION 1: SAMPLE CHARACTERISTICS (TABLE 1)
*******************************************************

* Note: table1_mc is a user-written program and needs to be installed
* If not available, replace with standard tabulation commands

* Table 1: Sample characteristics by maternal CHD status
table1_mc, by(fm_achd) ///
	vars( ///
	sex_o cat %4.1f \ ///
	birth_yr cat %4.1f \ ///
	preterm cat %4.1f \ ///
	sga_o cat %4.1f \ ///
	fb_malf_new cat %4.1f \ ///
	fb_cong_hd cat %4.1f \ ///
	mage cat %4.1f \ ///
	parity_o cat %4.1f \ ///
	country_o cat %4.1f \ ///
	marstat_o cat %4.1f \ ///
	ses_index cat %4.1f \ ///
	mbmi cat %4.1f \ ///
	fm_psy cat %4.1f \ ///
	fm_predia cat %4.1f \ ///
	gestdia cat %4.1f \ ///
	substance_preg cat %4.1f \ ///
	drug_card cat %4.1f \ ///
	ischemplancen cat %4.1f \ ///
	delmod_cat cat %4.1f \ ///
	) ///
	nospace percent_n onecol missing total(before) ///
    saving("table1.xlsx", replace)


*******************************************************
* SECTION 2: MAIN REGRESSION ANALYSES
*******************************************************

//*Association between maternal CHD and child developmental vulnerability

* Exposure:        
	* fm_achd (maternal CHD: 0/1)
*
* Outcome variables (EDI domains):
	* low2 = overall developmental vulnerability
	* phyrisk2 = physical domain
	* emorisk2 = emotional domain
	* socrisk2 = social domain
	* lanrisk2 = language domain
	* comrisk2 = communication domain
	
* Model:
	* Modified Poisson regression with robust SEs

local outcomes low2 phyrisk2 emorisk2 socrisk2 lanrisk2 comrisk2

foreach var of local outcomes {
	
	* Crude model
	poisson `var' fm_achd, irr vce(robust) nolog base

	* Adjusted model
	poisson `var' fm_achd age byear sex_o i.parity_o i.country_o i.marstat_o i///
	b3.mage fm_predia fm_psy ib5.ses_index, irr vce(robust) nolog base
	
}


//* Associations between maternal CHD and severity of child developmental vulnerability.


* Generate EDI vulnerability severity variabes:
* 		vuln = number of vulnerable EDI domains (range 0–5)
* 		Each component variable coded 0/1
gen vuln=phyrisk2+socrisk2+emorisk2+lanrisk2+comrisk2
gen vuln1 = (vuln >= 1)
gen vuln2 = (vuln >= 2)
gen vuln3 = (vuln >= 3)
gen vuln4 = (vuln >= 4)
gen vuln5 = (vuln == 5)
label variable vuln1 "≥1 vulnerable domain"
label variable vuln2 "≥2 vulnerable domains"
label variable vuln3 "≥3 vulnerable domains"
label variable vuln4 "≥4 vulnerable domains"
label variable vuln5 "All 5 domains vulnerable"


* Fit modified Poisson models with robust SEs:

local outcomes vuln1 vuln2 vuln3 vuln4 vuln5

foreach var of local outcomes {
	
	* Crude model
	poisson `var' fm_achd, irr vce(robust) nolog base

	* Adjusted model
	poisson `var' fm_achd age byear sex_o i.parity_o i.country_o i.marstat_o i///
	b3.mage fm_predia fm_psy ib5.ses_index, irr vce(robust) nolog base
	
}


//* Associations between maternal CHD and child EDI subdomains

* Dichotomize the subdomains: 1 = vulnerable, 0 = not vulnerable
* Missing values retained as missing
recode phwb_1 (1=1) (3=0)
recode phwb_2 (1=1) (3=0)
recode phwb_3 (1=1) (2/3=0)
label variable phwb_1 "Physical readiness for school"
label variable phwb_2 "Physical independence"
label variable phwb_3 "Gross & Fine motor skills"

recode em_1 (1=1) (2/3=0)
recode em_2 (1=1) (2/3=0)
recode em_3 (1=1) (2/3=0)
recode em_4 (1=1) (2/3=0)
label variable em_1 "Prosocial & helping behavior"
label variable em_2 "Anxious & fearful behavior"
label variable em_3 "Aggressive behavior"
label variable em_4 "Hyperactive & inattentive behavior"

recode sc_1 (1=1) (2/3=0)
recode sc_2 (1=1) (2/3=0)
recode sc_3 (1=1) (2/3=0)
recode sc_4 (1=1) (2/3=0)
label variable sc_1 "Overall social competence"
label variable sc_2 "Responsibility & respect"
label variable sc_3 "Approaches to learning"
label variable sc_4 "Readiness to explore new things"


recode lcd_1 (1=1) (2/3=0)
recode lcd_2 (1=1) (2/3=0)
recode lcd_3 (1=1) (2/3=0)
recode lcd_4 (1=1) (2/3=0)
label variable lcd_1 "Basic literacy"
label variable lcd_2 "Interest in literacy/numeracy and Memory"
label variable lcd_3 "Advanced literacy"
label variable lcd_4 "Basic numeracy"


* Modified Poisson regression with robust SEs used to estimate risk ratios

local outcomes phwb_1 phwb_2 phwb_3 em_1 em_2 em_3 em_4 sc_1 sc_2 sc_3 sc_4 lcd_1 lcd_2 lcd_3 lcd_4

foreach var of local outcomes {
	
* Crude
poisson `var' fm_achd, irr vce(robust) nolog base
estimates store unadj_`var'

* Adjusted
poisson `var' fm_achd age byear sex_o i.country_o i.parity_o  i.marstat_o ib3.mage ib5.ses_index ///
fm_predia fm_psy, irr vce(robust) nolog base
estimates store adj_`var'

}


* coefplot (Ben Jann) used for visualization
* ssc install coefplot

* Physical subdomains 
#delimit;
coefplot
(unadj_phwb_1, keep(fm_achd) rename(fm_achd=readiness)\unadj_phwb_2, keep(fm_achd) rename(fm_achd=independence)\
unadj_phwb_3, keep(fm_achd) rename(fm_achd=gross)  label("Crude") color(navy)) 
(adj_phwb_1, keep(fm_achd) rename(fm_achd=readiness)\adj_phwb_2, keep(fm_achd) rename(fm_achd=independence)\
adj_phwb_3, keep(fm_achd) rename(fm_achd=gross) label("Adjusted") color(maroon)),
coeflabels(readiness="Physical readiness for school" independence="Physical independence" 
gross="Gross & fine motor skils", labsize(medsmall) angle(30))  
msymbol(D) msize(small) mlabel format(%9.2f) mlabposition(3) mlabgap(*14) mlabsize(small)
horizontal eform xlabel(0.8 1 1.2 1.5 2, labsize(small) format(%3.1f) angle(45)) xtitle("Risk Ratio", size(small))  
byopts(row(1)) xline(1, lpattern(dash) lcolor(black))
legend(size(small)) 
title("Physical") graphregion(color(white)) name(graph1, replace);


* Emotional subdomains 
#delimit;
coefplot
(unadj_em_1, keep(fm_achd) rename(fm_achd=prosocial)\unadj_em_2, keep(fm_achd) rename(fm_achd=anxious)\
unadj_em_3, keep(fm_achd) rename(fm_achd=agressive)\unadj_em_4, keep(fm_achd) rename(fm_achd=hyperactive) label("Crude") color(navy)) 
(adj_em_1, keep(fm_achd) rename(fm_achd=prosocial)\adj_em_2, keep(fm_achd) rename(fm_achd=anxious)\
adj_em_3, keep(fm_achd) rename(fm_achd=agressive)\adj_em_4, keep(fm_achd) rename(fm_achd=hyperactive) label("Adjusted") color(maroon)),
coeflabels(prosocial="Prosocial & helping behavior" anxious="Anxious & fearful behavior" agressive="Agressive behavior"
hyperactive="Hyperactive & inattentive behavior", labsize(medsmall) angle(25))  
msymbol(D) msize(small) mlabel format(%9.2f) mlabposition(3) mlabgap(*15) mlabsize(small)
horizontal eform xlabel(0.8 1 1.2 1.5 2, labsize(small) format(%3.1f) angle(45)) xtitle("Risk Ratio", size(small))  
byopts(row(1)) xline(1, lpattern(dash) lcolor(black))
legend(size(small)) 
title("Emotional") graphregion(color(white)) name(graph2, replace);

* Social subdomains 
#delimit;
coefplot
(unadj_sc_1, keep(fm_achd) rename(fm_achd=overall)\unadj_sc_2, keep(fm_achd) rename(fm_achd=responsibility)\
unadj_sc_3, keep(fm_achd) rename(fm_achd=learning)\unadj_sc_4, keep(fm_achd) rename(fm_achd=explore) label("Crude") color(navy)) 
(adj_sc_1, keep(fm_achd) rename(fm_achd=overall)\adj_sc_2, keep(fm_achd) rename(fm_achd=responsibility)\
adj_sc_3, keep(fm_achd) rename(fm_achd=learning)\adj_sc_4, keep(fm_achd) rename(fm_achd=explore) label("Adjusted") color(maroon)),
coeflabels(overall="Overall social competence" responsibility="Responsibility & respect" learning="Approaches to learning"
explore="Readiness to explore new things", labsize(medsmall) angle(30)) 
msymbol(D) msize(small) mlabel format(%9.2f) mlabposition(3) mlabgap(*17) mlabsize(small)
horizontal eform xlabel(0.8 1 1.2 1.5 2, labsize(small) format(%3.1f) angle(45)) xtitle("Risk Ratio", size(small)) 
byopts(row(1)) xline(1, lpattern(dash) lcolor(black))
legend(size(small)) 
title("Social") graphregion(color(white)) name(graph3, replace);

* Language/cognitive subdomains 
#delimit;
coefplot
(unadj_lcd_1, keep(fm_achd) rename(fm_achd=basiclit)\unadj_lcd_2, keep(fm_achd) rename(fm_achd=interest)\
unadj_lcd_3, keep(fm_achd) rename(fm_achd=advlit)\unadj_lcd_4, keep(fm_achd) rename(fm_achd=basicnum) label("Crude") color(navy)) 
(adj_lcd_1, keep(fm_achd) rename(fm_achd=basiclit)\adj_lcd_2, keep(fm_achd) rename(fm_achd=interest)\
adj_lcd_3, keep(fm_achd) rename(fm_achd=advlit)\adj_lcd_4, keep(fm_achd) rename(fm_achd=basicnum) label("Adjusted") color(maroon)),
coeflabels(basiclit="Basic literacy" interest="Interest in literacy/numeracy & Memory" advlit="Advanced literacy"
basicnum="Basic numeracy", labsize(medsmall) angle(30))  
msymbol(D) msize(small) mlabel format(%9.2f) mlabposition(3) mlabgap(*14) mlabsize(small)
horizontal eform xlabel(0.8 1 1.2 1.5 2, labsize(small) format(%3.1f) angle(45)) xtitle("Risk Ratio", size(small)) 
byopts(row(1)) xline(1, lpattern(dash) lcolor(black))
legend(size(small)) 
title("Language") graphregion(color(white)) name(graph4, replace);

* Combine the four plots
graph combine graph1 graph2 graph3 graph4, name(subdomains, replace)


*******************************************************
* SECTION 3: MEDIATION ANALYSIS
*******************************************************

* Four-way decomposition analysis
*
* Exposure:        fm_achd (maternal CHD: 0/1)
* Mediator:        preterm (preterm birth: 0/1, reference = term birth)
* Outcome:         low2 (developmental vulnerability)
*
* Decomposition components:
*   	Controlled Direct Effect (CDE)
*   	Reference Interaction (INTref)
*   	Mediated Interaction (INTmed)
*   	Pure Indirect Effect (PIE)
*
* Models:
*   	Outcome: Poisson regression 
*   	Mediator: Logistic regression
*
* Inference:
*   	Bootstrap (1000 replications)


*Note: Install the med4way command once: 
*	   net install med4way, from("https://raw.githubusercontent.com/anddis/med4way/master/") replace

****************************************************

* Create dummy variables for categorical covariates
tab ses_index, gen(m_ses) 
tab parity_o, gen(parity) 
tab mage, gen(m_age)
tab country_o, gen(country)
tab marstat_o, gen(marital)

* Recode sex
recode sex_o (1=0) (2=1), gen(sex)

* Run the analysis
med4way low2 fm_achd preterm age byear sex parity2-parity4 country2-country4 ///
m_age1 m_age3 m_age4 marital2-marital4 m_ses2-m_ses5 fm_predia fm_psy, ///
a0(0) a1(1) m(0) yreg(poisson) mreg(logistic) ///
bootstrap reps(1000) seed(1234) fulloutput 


**************************************************************
* SECTION 4: INTERACTION ANALYSIS TO ASSESS EFFECT MODIFICATION
**************************************************************

//* Interaction on multiplicative scale  
*******************************************************
* Exposure:     fm_achd (maternal CHD: 0/1)

* Modifiers:    ischemplancen, gestdia, ses_index
* 				ischemplancen, gestdia are binary variables (0 = no, 1 = yes)
* 				ses_index is categorical with category 5 as reference (highest SES)

* Outcome:      low2 (developmental vulnerability)
*
* Model:        Modified Poisson regression with robust SEs

* Plots display stratum-specific risk ratios (with 95% CI)
* for maternal CHD across levels of each modifier,
* derived from interaction model on multiplicative scale
*********************************************************

* Ischemic placental disease
recode ischemplancen (0=1) (1=2), gen (ischemplancen2)
poisson low2 fm_achd##i.ischemplancen2 age byear sex_o i.parity_o i.country_o i.marstat_o ib3.mage fm_predia fm_psy ///
ib5.ses_index, irr vce(robust) nolog base


gen ipd_int_rr =.
gen ipd_int_ll =.
gen ipd_int_ul =.

levelsof ischemplancen2, local(ipd)
foreach val of local ipd{
	lincom _b[1.fm_achd] + _b[1.fm_achd#`val'.ischemplancen2], irr
	replace ipd_int_rr = r(estimate) if _n==`val'
	replace ipd_int_ll = r(lb) if _n==`val'
	replace ipd_int_ul = r(ub) if _n==`val'
}

gen n=_n
label define n_ipd 1 "No" 2 "Yes"
label values n n_ipd

twoway (rcap ipd_int_ll ipd_int_ul n if n<=2, horizontal lc(purple%70) lwidth(medthick))(scatter n ipd_int_rr if n<=2, ///
mc(purple) msymbol(D) msize(small) mlabel(ipd_int_rr) mlabformat(%9.2f) mlabcolor(black) ///
mlabposition(12) sort), ylab(0(1)2, value angle(horizontal) nogrid) xlab(0.0 0.5 1 1.5 2 2.5) ///
xline(1, lpattern(dash) lcolor(black)) ytitle("Ischemic placental disease") xtitle("Risk Ratio") legend(off) ///
graphregion(color(white)) name(ipd, replace)


* Gestational diabetes
recode gestdia (0=1) (1=2), gen(gestdia2)
poisson low2 fm_achd##i.gestdia2 age byear sex_o i.parity_o i.country_o i.marstat_o ib3.mage ///
fm_predia fm_psy ib5.ses_index, irr vce(robust) nolog base

gen gdm_int_rr =.
gen gdm_int_ll =.
gen gdm_int_ul =.

levelsof gestdia2, local(gdm2)
foreach val of local gdm2{
	lincom _b[1.fm_achd] + _b[1.fm_achd#`val'.gestdia2], irr
	replace gdm_int_rr = r(estimate) if _n==`val'
	replace gdm_int_ll = r(lb) if _n==`val'
	replace gdm_int_ul = r(ub) if _n==`val'
}

drop n
gen n=_n
label define n_gdm 1 "No" 2 "Yes"
label values n n_gdm

twoway (rcap gdm_int_ll gdm_int_ul n if n<=2, horizontal lc(purple%70) lwidth(medthick))(scatter n gdm_int_rr if n<=2, ///
mc(purple) msymbol(D) msize(small) mlabel(gdm_int_rr) mlabformat(%9.2f) mlabcolor(black) ///
mlabposition(12) sort), ylab(0(1)2, value angle(horizontal) nogrid) xlab(0.5 1 1.5 2 2.5 3) ///
xline(1, lpattern(dash) lcolor(black)) ytitle("Gestational diabetes") xtitle("Risk Ratio") legend(off) ///
graphregion(color(white)) name(gdm, replace)

* Neighborhood SES
poisson low2 i.fm_achd##ib5.ses_index age byear sex_o i.parity_o i.country_o i.marstat_o ib3.mage ///
fm_predia fm_psy, irr vce(robust) nolog base

testparm fm_achd#ses_index 


gen ses_int_rr=.
gen ses_int_ll =.
gen ses_int_ul =.

levelsof ses_index, local(ses1)
foreach val of local ses1{
	lincom _b[1.fm_achd] + _b[1.fm_achd#`val'.ses_index], irr
	replace ses_int_rr = r(estimate) if _n==`val'
	replace ses_int_ll = r(lb) if _n==`val'
	replace ses_int_ul = r(ub) if _n==`val'
}

drop n
gen n=_n
label define n_ses  1 "Q1" 2 "Q2" 3 "Q3" 4 "Q4" 5 "Q5"   
label values n n_ses
sort n

twoway (rcap ses_int_ll ses_int_ul n if n<=5, horizontal lc(purple%70) lwidth(medthick))(scatter n ses_int_rr if n<=5, ///
mc(purple) msymbol(D) msize(small) mlabel(ses_int_rr) mlabformat(%9.2f) mlabcolor(black) ///
mlabposition(12) sort), ylab(1(1)5, value angle(horizontal) nogrid) xlab(0.0 0.5 1 1.5 2 2.5) ///
xline(1, lpattern(dash) lcolor(black)) ytitle("Neighborhood income quintiles") xtitle("Risk Ratio") legend(off) ///
graphregion(color(white)) name(ses, replace)

* Combine the three plots
graph combine ipd gdm ses, graphregion(color(white)) 


//* Interaction on additive scale (RERI and AP measures)
**************************************************************
* Exposure:     fm_achd (maternal CHD: 0/1)

* Modifiers:    ischemplancen, gestdia, ses_index
* 				ischemplancen, gestdia are binary variables (0 = no, 1 = yes)
* 				ses_index is categorical with category 5 as reference (highest SES)

* Outcome:      low2 (developmental vulnerability)
*
* Model:        Modified Poisson regression with robust SEs
*
* Measures:
*   RR11 = both exposure and modifier present
*   RR10 = exposure only
*   RR01 = modifier only
*
*   RERI = RR11 - RR10 - RR01 + 1
*   AP   = RERI / RR11
*
* Interpretation:
*   RERI > 0  → positive additive interaction
*   AP   > 0  → proportion of risk due to interaction
***********************************************************

* Ischemic placental disease
poisson low2 fm_achd##i.ischemplancen age byear sex_o i.parity_o i.country_o i.marstat_o ib3.mage ///
fm_predia fm_psy ib5.ses_index, irr vce(robust) nolog base

nlcom ///
 /* Risk ratios for joint exposure categories */
 (RR11: exp(_b[1.fm_achd]+ _b[1.ischemplancen] + _b[1.fm_achd#1.ischemplancen])) ///
 (RR10: exp(_b[1.fm_achd])) ///
 (RR01: exp(_b[1.ischemplancen])) ///
 /* Additive interaction measures */
 (RERI: exp(_b[1.fm_achd]+ _b[1.ischemplancen] + _b[1.fm_achd#1.ischemplancen])-exp(_b[1.fm_achd]) - exp(_b[1.ischemplancen])+1) ///
 (AP: (exp(_b[1.fm_achd]+ _b[1.ischemplancen] + _b[1.fm_achd#1.ischemplancen])-exp(_b[1.fm_achd]) - exp(_b[1.ischemplancen])+1)/ exp(_b[1.fm_achd]+ ///
 _b[1.ischemplancen] + _b[1.fm_achd#1.ischemplancen]))
 
 
 
* Gestational diabetes
poisson low2 fm_achd##i.gestdia age byear sex_o i.parity_o i.country_o i.marstat_o ib3.mage ///
fm_predia fm_psy ib5.ses_index, irr vce(robust) nolog base

nlcom ///
 /* Risk ratios for joint exposure categories */
 (RR11: exp(_b[1.fm_achd]+ _b[1.gestdia] + _b[1.fm_achd#1.gestdia])) ///
 (RR10: exp(_b[1.fm_achd])) ///
 (RR01: exp(_b[1.gestdia])) ///
 /* Additive interaction measures */
 (RERI: exp(_b[1.fm_achd]+ _b[1.gestdia] + _b[1.fm_achd#1.gestdia])-exp(_b[1.fm_achd]) - exp(_b[1.gestdia])+1) ///
 (AP: (exp(_b[1.fm_achd]+ _b[1.gestdia] + _b[1.fm_achd#1.gestdia])-exp(_b[1.fm_achd]) - exp(_b[1.gestdia])+1)/ exp(_b[1.fm_achd]+ ///
 _b[1.gestdia] + _b[1.fm_achd#1.gestdia]))

 
 
* Neighborhood SES (estimates for each SES category vs reference)
poisson low2 fm_achd##ib5.ses_index age byear sex_o i.parity_o i.country_o i.marstat_o ib3.mage ///
fm_predia fm_psy, irr vce(robust) nolog base

* SES category 1 vs reference:
nlcom ///
 /* Risk ratios for joint exposure categories */
 (RR11: exp(_b[1.fm_achd]+ _b[1.ses_index] + _b[1.fm_achd#1.ses_index])) ///
 (RR10: exp(_b[1.fm_achd])) ///
 (RR01: exp(_b[1.ses_index])) ///
 /* Additive interaction measures */
 (RERI: exp(_b[1.fm_achd]+ _b[1.ses_index] + _b[1.fm_achd#1.ses_index])-exp(_b[1.fm_achd]) - exp(_b[1.ses_index])+1) ///
 (AP: (exp(_b[1.fm_achd]+ _b[1.ses_index] + _b[1.fm_achd#1.ses_index])-exp(_b[1.fm_achd]) - exp(_b[1.ses_index])+1)/ exp(_b[1.fm_achd]+ ///
 _b[1.ses_index] + _b[1.fm_achd#1.ses_index]))

 * SES category 2 vs reference:
nlcom ///
 /* Risk ratios for joint exposure categories */
 (RR11: exp(_b[1.fm_achd]+ _b[2.ses_index] + _b[1.fm_achd#2.ses_index])) ///
 (RR10: exp(_b[1.fm_achd])) ///
 (RR01: exp(_b[2.ses_index])) ///
 /* Additive interaction measures */
 (RERI: exp(_b[1.fm_achd]+ _b[2.ses_index] + _b[1.fm_achd#2.ses_index])-exp(_b[1.fm_achd]) - exp(_b[2.ses_index])+1) ///
 (AP: (exp(_b[1.fm_achd]+ _b[2.ses_index] + _b[1.fm_achd#2.ses_index])-exp(_b[1.fm_achd]) - exp(_b[2.ses_index])+1)/ exp(_b[1.fm_achd]+ ///
 _b[2.ses_index] + _b[1.fm_achd#2.ses_index]))
 
 * SES category 3 vs reference:
 nlcom ///
  /* Risk ratios for joint exposure categories */
 (RR11: exp(_b[1.fm_achd]+ _b[3.ses_index] + _b[1.fm_achd#3.ses_index])) ///
 (RR10: exp(_b[1.fm_achd])) ///
 (RR01: exp(_b[3.ses_index])) ///
 /* Additive interaction measures */
 (RERI: exp(_b[1.fm_achd]+ _b[3.ses_index] + _b[1.fm_achd#3.ses_index])-exp(_b[1.fm_achd]) - exp(_b[3.ses_index])+1) ///
 (AP: (exp(_b[1.fm_achd]+ _b[3.ses_index] + _b[1.fm_achd#3.ses_index])-exp(_b[1.fm_achd]) - exp(_b[3.ses_index])+1)/ exp(_b[1.fm_achd]+ ///
 _b[3.ses_index] + _b[1.fm_achd#3.ses_index]))
 
 * SES category 4 vs reference:
  nlcom ///
   /* Risk ratios for joint exposure categories */
 (RR11: exp(_b[1.fm_achd]+ _b[4.ses_index] + _b[1.fm_achd#4.ses_index])) ///
 (RR10: exp(_b[1.fm_achd])) ///
 (RR01: exp(_b[4.ses_index])) ///
 /* Additive interaction measures */
 (RERI: exp(_b[1.fm_achd]+ _b[4.ses_index] + _b[1.fm_achd#4.ses_index])-exp(_b[1.fm_achd]) - exp(_b[4.ses_index])+1) ///
 (AP: (exp(_b[1.fm_achd]+ _b[4.ses_index] + _b[1.fm_achd#4.ses_index])-exp(_b[1.fm_achd]) - exp(_b[4.ses_index])+1)/ exp(_b[1.fm_achd]+ ///
 _b[4.ses_index] + _b[1.fm_achd#4.ses_index]))

 exit

* END OF FILE
